# Supplementary material for: Hock Lesions in Dairy Cows in Cubicle Housing Systems in Germany: Prevalence and Risk Factors
Source: Animals (Basel). 2023 Sep 14;13(18):2919. doi: 10.3390/ani13182919 (PMC10525860; doi:10.3390/ani13182919)
Supplement: Supplementary file 1 [file animals-13-02919-s001.zip]

Archive with 1 entries (1 files):
- animals-2592292-supplementary.pdf
